# Supplementary material for: Trends of Diagnosis, Disease Course, and Treatment of Atopic Dermatitis 2012–2021: Real-World Data from a Large Healthcare Provider
Source: J Clin Med. 2024 Jan 4;13(1):281. doi: 10.3390/jcm13010281 (PMC10779695; doi:10.3390/jcm13010281)
Supplement: Supplementary file 1 [file jcm-13-00281-s001.zip]

Archive with 1 entries (1 files):
- jcm-2761210-supplementary.pdf
